# Supplementary material for: Highly active antiretroviral therapy is necessary but not sufficient. A systematic review and meta-analysis of mortality incidence rates and predictors among HIV-infected adults receiving treatment in Ethiopia, a surrogate study for resource-poor settings
Source: BMC Public Health. 2024 Jun 28;24:1735. doi: 10.1186/s12889-024-19268-1 (PMC11214252; doi:10.1186/s12889-024-19268-1)
Supplement: Supplementary file 4 — Supplementary Material 4. [file 12889_2024_19268_MOESM4_ESM.xlsx]

## Sheet: Study character 
SN	Authors	Year	Health facilities	Region	Study design	Follow up period	Sample	Male	Female	Death	mortality rate /100 PYO	PT	follow up	survival
1	Gebremichael	2020	Debre Berhan referral hospital	Amhara	Retrospective cohort	July 2012-January 2017	647	224	423	192	6.6	2911.5	median: 21.47 months	NR
2	Jerene et al	2006	Arba Minch Hospital	SNNPR	Prospective cohort	January-August 2003	180	102	78	25	15.4	162.2	19 weeks (IQR, 10–34)	Median:9 weeks (IQR, 4–25)
3	Tsegaye and Worku	2011	eight hospitals located in SNNPR	SNNPR	Retrospective cohort	January 1, 2005 to January 31, 2009	5664	2477	3187	473	7.45	6352	NR	mean: 43 months
4	Hambisa et al	2013	Nekemte Referral Hospital	Oromia	Retrospective cohort	July 2005 to January 2012	416	174	242	30	1.89	1587	Median: 47 months min14 days ,max 97 months	NR
5	Abebe et al	2016	Adama Hospital Medical College	Oromia	Retrospective cohort	September 2010 to August 2011	384	169	215	17	2.1	792.4	24 months	median:1 month
6	Alemu and Sebastián	2010	Shashemene and Assela hospitals	Oromia	Retrospective cohort	2006 to 2008	272	117	155	28	6.83	409.9	Mean: 104.4 weeks	Median 13.4 weeks (range 1.7,105)
7	Hailemariam et al	2016	Dilla University Hospital	SNNPR	Retrospective cohort	September 2005-2013	2178	995	1183	196	2.96	6619	median:39 months (IQR, 12-67 months)	NR
8	Girum et al	2020	Health facilities of Gurage zone	SNNPR	Retrospective cohort	2012–2019	500	164	336	48	2.94	1632.6	NR	NR
9	Belay et al	2017	Aksum St Mary, Adwa, and Tembien Abi-Adi General Hospitals	Tigray	Retrospective cohort	2010 to 2015	638	199	439	48	2.28	2105.6	NR	NR
10	Tesfaye et al	2021	Menilik, Gandhi, Zewditu Memorial, Ras Desta, and Yekatit12	Addis Abeba	Retrospective cohort	July 1, 2014, and July 31, 2019	432	178	254	91	8.88	1025.17	mean (± SD): 3.1 (±1.8) years	NR
11	Kebede et al	2020	Sawla General Hospital and Sawla Health Center	SNNPR	Retrospective cohort	eptember 2006 to August 2010	455	190	265	34	3.84	886.05	NR	NR
12	Wondimu et al	2020	Mizan Tepi University Teaching Hospita	SNNPR	Retrospective cohort	2007–2017	364	153	211	83	0.42	1976.2	NR	The median survival time was around the 10th month	tb/hiv
13	Teklu et al	2017	ACM	ACM	Retrospective cohort	2005 to 2013	355	162	193	391	2.6	15038.5
14	Wubishet et al	2012	University of Gonder Hospital	Amhara	Retrospective cohort	March 2005 and August 2010	3012	1349	1663	216	3.38	1386.2	NR	NR
15	Barata et al	2023	Wolaita Sodo Comprehensive Specialised Hospital	SNNPR	Retrospective cohort	2015–2020	441	177	264	53	5.62	943.2	1 month and a maximum of 71	mean:25.66 months
16	Teshale et al	2021	University of Gondar Comprehensive Specialized Hospital	Amhara	Retrospective cohort	January 2015 to January 2019	475	198	277	45	5.32	846.271	NR	NR
17	Tesfayohannes et al	2022	Health centers in Addis Abeba’s Kirkos subcity	Addis Abeba	Retrospective cohort	December 1, 2014 to October 30, 2019	613	284	329	55	3.25	1693	median: 34 months overall (interquartile range, 33 months)	mean: 62.35 months
18	Ahunie et al	2017	Debre Tabor General Hospital and Woreta Health Center	Amhara	Retrospective cohort	January 2005 to June 2014	698	236	453	35	1.25	1801.6	NR	NR
19	Mulissa et al	2010	Arba Minch Hospital	SNNPR	Retrospective cohort	January 2003 and 31 December 2008	1428	713	715	220	9.08	2422.4	median:17.7 (IQR 6.2, 31.5) months	NR
20	Jerene et al	2006	Arba Minch Hospital	SNNPR	Retrospective cohort	August 2003 and January 2005	152	86	66	24	16.66	144.1	a median follow- up of 55 weeks (IQR; 29–71 weeks)	NR
21	Setegn et al	2015	Goba Hospital	Oromia	Retrospective cohort	2007 to 2012	2036	904	1132	120	2.03	5912	NR	mean :34.9 months
22	Birhanu et al	2021	Hiwot Fana Specialized University Hospital, Jugol Hospital, and Federal Police Harari Hospital	Harari	Retrospective cohort	eptember 2013 to June 30, 2018.	610	253	356	67	4.75	1410.7	the median follow-up of 25.7 months (IQR: 12.8–40).	median: 13.5 months
23	Eticha and Gemeda	2018	Hiwotfana specialized University Hospital	Harari	Retrospective cohort	2005 to December 2015	513	212	301	61	2.87	2123.9	a median follow up of 48.48 months	NR
24	Misgina et al	2019	Suhul Hospital	Tigray	Retrospective cohort	January 1 and December 30, 2010 were followed until December 30, 2014	295	135	160	37	0.28	13214.3	The median follow-up period was 51 months (ranging between 1 and 60 months, inter-quartile range (IQR) = 14 months)	NR
25	Biadgilign et al	2012	Hiwot Fana, Jugal and Dil Chora hospitals	Harari	Retrospective cohort	September 2005 to 2008	1540	577	963	86	2.03	4234.8	NR	NR
26	Tadesse et al	2014	Aksum hospital	Tigray	Retrospective cohort	September 2006 to August 2011	520	225	295	46	3.29	1400	The median follow up time for the cohort was 32 months with interquartile range of (22, 45)months	NR
27	Workie et al	2021	Metema Hospital	Amhara	Retrospective cohort	January 1, 2013, to December 30, 2018.	542	257	285	84	6.75	1245	72 months follow-up period	NR
28	Fekade et al	2017	Tthe Armed Forces,Tikur Anbessa Teaching Hospitals , Hiwot Fana Specialized Hospital, Gondar University Hospital, Jimma Specialized Referral Hospital, Hawassa Univerisry Referral Hospital,and Mekelle Referral Hospital	ACM	Retrospective cohort	January 2009 - July 2013	976	382	594	101	5.53	1825	a median of 25 months (IQR 12-34)	NR
29	Mengesha et al	2014	ZewdituMemorialHospital	Addis Abeba	Retrospective cohort	2008 to 2012	416	185	231	37	3.8	973.68	Te median follow-up time was 34 months	mean: 39
30	Getachew et al	2017	13 governmental hospitals in Ethiopia	Subregion	Retrospective cohort	2001/2 – 2015/16	68230	34115	34115	4072	1.11	366943
31	Siraj et al	2021	Kombolcha town health centers	Amhara	Retrospective cohort	January 2015 to December 2019	510	221	289	39	NR		NR	median: 32
32	Gezae et al	2020	Ayder Comprehensive Specialized Hospital and Mekelle Hospital	Tigray	Retrospective cohort	January, 2009 to December, 2016	305	157	148	70	0.49	14285.7	37 months (Interquartile Range: 10 to 63 months)	NR
33	Birhanu et al	2021	Debre Markos Referral Hospital	Amhara	Retrospective cohort	February 2010 to January 2018	458	193	265	55	3.91	1406.8	NR	NR
34	Seyoum et al	2017	Jimma University Specialized Hospital	Oromia	Retrospective cohort	2006 to 2010	456	144	312	66	5.3	1245	NR	a median survival time of 34.0 months (IQR: 22.8–42.0 months)	tb/hiv
35	Salih et al	2023	Dubti General Hospital	Afar	Retrospective cohort	December 31, 2010, and December 31, 2015	702	293	409	82	5.81	1411	mean:4.39 years (95% CI: 4.27–4.52)	NR
36	Yohannes et al	2019	Wachamo University Nigist Ellen Mohammed Memorial Hospital	SNNPR	Retrospective cohort	2013 to 2017	507	195	312	26	2.22	1169.39	The median survival duration was 26.50 with an IQR of 11.97 to 43.67 months	NR
37	Damtew et al	2015	Kharamara hospital	Somali	Retrospective cohort	December 1, 2007 and December 31, 2011	784	326	458	87	5.41	1608	NR	20.7 months (IQR, 17.5-22.6)
38	Nigussie et al	2020	Debre Berhan Referral Hospital	Amhara	Retrospective cohort	January 1t, 2013 to December 30, 2018	447	148	299	54	4.18	1291	NR	mean: 63.7 months (95% CI=61.66–65.79)
39	Tadele et al	2014	Debre Markos Hospital	Amhara	Retrospective cohort	September, 2005 to August, 2010	930	418	512	366	22.9	1597.6		mean: 20.6 (SD=19.8) months
40	Getaneh et al	2022	47 health facilities	subregion	Retrospective cohort	2007 to 2019	11013	3861	7152	1134	5.24	21638
41	Digaffe et al	2014	Hiwot Fana University Specialized Hospital, Jugol Hospital, and Harar Tb Hospital	Harari	Retrospective cohort	September 11, 2005 and September 10, 2008	655	217	438	74	3.87	1913
42	Abuto et al	2021	Durame General Hospital, Shinshicho Primary Hospital, Doyogena Primary Hospital and Mudula Primary Hospital	SNNPR	Retrospective cohort	August 2013 and August 2018	467	204	263	59	4.18	1412.7	median:40.1 (IQR=13.6–59.0) months
43	Tachbele and Ameni	2016	Jinka Hospital	SNNPR	Retrospective cohort	September 2010 to August 2015	350	129	186	35	1.75	1995		tb/hiv
44	Sapa et al	2016	Dilla University Hospital	SNNPR	Retrospective cohort	2010 and 2014	1391	761	630	128	3.51	3648	The median follow-up period was 25 months	survival time for death was 12 months and for alive 26 months
45	Lelisho et al	2022	Mettu Karl Referral Hospital	Oromia	Retrospective cohort	1 February 2014 to 30 January 2022	402	176	226	402
46	Deres et al	2021	Health centers of south Gondar zone	SNNPR	Retrospective cohort	September 1, 2010 to September 30, 2014	746	347	399	102
47	Ayele et al	2015	two Health Centers and two Zonal Hospitals of Kambata and Hadiya zones	SNNPR	Retrospective cohort	December 2007- December 2011	730	301	429	92	0.4	23000	The median [IQR] follow-up time was 25 [9, 43] months

## Sheet: Functional status_adult
Author	Year	A=case(E)	B=Contro(E)	C=Case(NE)	D=control(NE)	E=A+C	F=B+D	total	comparison
Gebremichael et al.	2020	138	206	195	54	333	260	593	Bedridden and ambulatory vs working
Belay et al.	2017	31	90	17	500	48	590	638
Kebede et al.	2020	24	121	10	300	34	421	455
Wondimu et al.	2020	70	155	13	126	83	281	364
Barata et al.	2023	34	79	19	309	53	388	441
Teshale ety al.	2021	26	116	19	313	45	429	474
Tesfayohannes et al.	2022	45	177	20	381	65	558	623
Ahunie et al.	2017	19	94	15	409	34	503	537
Birhanu et al.	2021	30	76	37	467	67	543	610
Misgina et al.	2019	11	26	26	232	37	258	295
Workie et al.	2021	45	84	39	374	84	458	542
Siraj et al.	2022	22	67	17	404	39	471	510
Birhanu et al.	2021	42	72	13	331	55	403	458
Demissie et al.	2018	171	271	242	752	413	1023	1436
Kebebew et al.	2012	74	387	12	261	86	648	734
Damtew et al.	2015	75	12	275	422	350	434	784
Nigussie et al.	2020	29	68	25	325	54	393	447
Digaffe et al.	2014	36	143	37	352	73	495	568
Tachbele et al.	2016	13	19	22	296	35	315	350
Refera et al.	2013	46	118	33	304	79	422	501
Lelisho et al.	2022	50	140	34	178	84	318	402
Deres et al.	2021	59	145	43	499	102	644	746

## Sheet: CD4_Adult
Author	Year	A=case(E)	B=Contro(E)	C=Case(NE)	D=control(NE)	E=A+C	F=B+D	total	comparison
Gebremichael etal	2020	71	65	121	390	192	455	647	<200vs >=200
Belay et al.	2017	43	276	5	314	48	590	638
Wondimu et al.	2020	73	51	10	230	83	281	364
Barata et al.	2023	39	163	14	197	53	360	413
Teshale et al.	2021	30	162	15	268	45	430	475
Tesfayohannes et al.	2022	28	39	28	518	56	557	613
Ahunie et al.	2017	24	313	11	214	35	527	562
Birhanu et al.	2021	45	199	22	341	67	540	607
Eticha and Gemeda	2018	48	170	13	282	61	452	513
Workie et al.	2021	63	116	21	342	84	458	542
Seyoum et al.	2017	44	272	22	118	66	390	456
Nigussie et al.	2020	42	89	12	304	54	393	447
Tadele et al.	2014	334	289	20	75	354	364	718
Digaffe et al.	2014	62	384	11	111	73	495	568
Tachbele et al.	2016	22	105	13	210	35	315	350
Lelisho et al.	2022	47	158	37	160	84	318	402

## Sheet: WHO clinical stage _Adult
Author	Year	A=case(E)	B=Contro(E)	C=Case(NE)	D=control(NE)	E=A+C	F=B+D	total	comparison
Gebremichael et al.	2020	80	217	112	238	192	455	647	III/IV vs I/II
Girum et al.	2020	40	214	8	238	48	452	500
Belay et al.	2017	40	194	8	396	48	590	638
Wondimu et al.	2020	69	184	14	97	83	281	364
Barata et al.	2023	39	121	14	267	53	388	441
Teshale et al.	2021	28	146	17	284	45	430	475
Tesfayohannes et al.	2022	44	147	11	411	55	558	613
Birhanu et al.	2021	39	219	28	324	67	543	610
Eticha and Gemeda	2018	47	201	14	251	61	452	513
Misgina et al.	2019	21	66	16	192	37	258	295
Workie et al.	2021	57	173	27	285	84	458	542
Mengesha et al.	2014	30	196	7	183	37	379	416
Siraj et al.	2022	23	107	16	364	39	471	510
Seyoum et al.	2017	41	201	25	189	66	390	456
Demissie et al.	2018	309	511	105	512	414	1023	1437
Kebebew et al.	2012	84	449	2	199	86	648	734
Damtew et al.	2015	67	378	10	319	77	697	774
Nigussie et al.	2020	29	91	25	302	54	393	447
Digaffe et al.	2014	59	296	14	199	73	495	568
Refera et al.	2013	74	328	5	94	79	422	501
Lelisho et al.	2022	46	203	20	115	66	318	384
Deres et al.	2021	76	331	26	313	102	644	746

## Sheet: Gender 
Author	Year	A=case(E)	B=Contro(E)	C=Case(NE)	D=control(NE)	E=A+C	F=B+D	total	comparison
Girum et al.	2020	28	308	20	144	48	452	500	Female vs male
Belay et al.	2027	27	412	21	178	48	590	638
Barata et al.	2023	22	242	31	146	53	388	441
Teshale et a.	2021	20	257	25	173	45	430	475
Eticha and Gemeda	2018	34	267	27	185	61	452	513
Nigussie et al.	2020	35	264	19	129	54	393	447
Digaffe et al.	2014	49	337	24	158	73	495	568
Tachbele et al.	2016	21	186	14	129	35	315	350
Refera et al.	2013	41	207	38	215	79	422	501
Lelisho et al.	2022	44	182	40	136	84	318	402
Deres et al.	2021	54	345	48	299	102	644	746

## Sheet: Residence 
Author	Year	A=case(E)	B=Contro(E)	C=Case(NE)	D=control(NE)	E=A+C	F=B+D	total	comparison
Girum et al.	2020	36	184	12	268	48	452	500	rural vs urban
Belay et al.	2017	27	157	21	433	48	590	638
Siraj et al.	2022	15	136	24	335	39	471	510
Demissie et al.	2018	80	144	334	879	414	1023	1437
Nigussie et al.	2020	8	81	46	312	54	393	447
Tachbele et al.	2016	11	92	24	223	35	315	350
Lelisho et al.	2022	23	195	61	123	84	318	402
Deres et al.	2021	59	354	43	290	102	644	746

## Sheet: Program 
Author	Year	A=case(E)	B=Contro(E)	C=Case(NE)	D=control(NE)	E=A+C	F=B+D	total	comparison
Girum et al.	2020	36	260	12	192	48	452	500	before vs UTT

## Sheet: OIs
Author	Year	A=case(E)	B=Contro(E)	C=Case(NE)	D=control(NE)	E=A+C	F=B+D	total	comparison
Girum et al.	2020	12	28	36	424	48	452	500	yes vs no
Belay et al.	2017	34	538	14	52	48	590	638
Wondimu et al.	2020	71	188	12	93	83	281	364
Barata et al.	2023	30	69	23	319	53	388	441
Teshale et al.	2021	28	170	17	260	45	430	475
Misgina et al.	2019	20	68	17	190	37	258	295
Workie et al.	2021	27	40	57	418	84	458	542
Siraj et al.	2022	10	203	29	268	39	471	510
Birhanu et al.	2021	47	238	8	165	55	403	458
Seyoum et al.	2017	40	161	26	229	66	390	456
Kebebew et al.	2012	85	563	1	85	86	648	734
Nigussie et al.	2020	30	310	24	83	54	393	447
Tadele et al.	2014	218	185	84	346	302	531	833
Tachbele et al.	2016	34	279	1	36	35	315	350
Lelisho et al.	2022	52	166	32	152	84	318	402

## Sheet: Rx Failure 
Author	Year	A=case(E)	B=Contro(E)	C=Case(NE)	D=control(NE)	E=A+C	F=B+D	total	comparison
Girum et al.	2020	18	12	30	440	48	452	500	yes vs no
Wondimu et al.	2020	7	14	76	267	83	281	364
						0	0	0
						0	0
						0	0
						0

## Sheet: Regimen change 
Author	Year	A=case(E)	B=Contro(E)	C=Case(NE)	D=control(NE)	E=A+C	F=B+D	total	comparison
Girum et al.	2020	2	6	46	446	48	452	500	yes vs no
Eticha and Gemeda	2018	11	240	50	212	61	452	513
						0	0	0

[truncated: 10 more sheets: HB, Disclodure , Adherance , TB, CPT, IPT , ARV side effects , BMI, Age , Substance use ]
